# Supplementary material for: Crystal Structure of a Classical MHC Class I Molecule in Dogs; Comparison of DLA-88*0 and DLA-88*5 Category Molecules
Source: Cells. 2023 Apr 6;12(7):1097. doi: 10.3390/cells12071097 (PMC10093629; doi:10.3390/cells12071097)
Supplement: Supplementary file 1 [file cells-12-01097-s001.zip]

Archive with 2 entries (2 files):
- Figure S1.pdf
- Table S1 revised.pdf
